# Supplementary material for: Divergent Effects of the Nonselective Adenosine Receptor Antagonist Caffeine in Pre-Manifest and Motor-Manifest Huntington’s Disease
Source: Biomedicines. 2022 May 27;10(6):1258. doi: 10.3390/biomedicines10061258 (PMC9219784; doi:10.3390/biomedicines10061258)
Supplement: Supplementary file 1 [file biomedicines-10-01258-s001.zip]

Archive with 1 entries (1 files):
- biomedicines-1742028-supplementary.pdf
